# Supplementary material for: Microfluidic-Assisted ZIF-Silk-Polydopamine Nanoparticles as Promising Drug Carriers for Breast Cancer Therapy
Source: Pharmaceutics. 2023 Jun 24;15(7):1811. doi: 10.3390/pharmaceutics15071811 (PMC10384305; doi:10.3390/pharmaceutics15071811)
Supplement: Supplementary file 1 [file pharmaceutics-15-01811-s001.zip]

Archive with 1 entries (1 files):
- pharmaceutics-2370244-supplementary.pdf
